# Supplementary material for: Raveniolayangren sp. n., a new troglobiontic spider from Hunan, China (Araneae, Nemesiidae)
Source: Biodivers Data J. 2022 May 30;10:e85946. doi: 10.3897/BDJ.10.e85946 (PMC9848455; doi:10.3897/BDJ.10.e85946)
Supplement: XML Treatment for Raveniola yangren [file BDJ.10.e85946-treatment1.xml]

<!DOCTYPE tp:taxon-treatment
  PUBLIC "-//TaxonX//DTD Taxonomic Treatment Publishing DTD v0 20100105//EN" "tax-treatment-NSO.dtd">
<tp:taxon-treatment xmlns:tp="http://www.plazi.org/taxpub"><tp:treatment-meta><mixed-citation publication-type="journal"><person-group><name><surname>Lin</surname><given-names>Ye-Jie</given-names></name><name><surname>Yan</surname><given-names>Xunyou</given-names></name><name><surname>Li</surname><given-names>Shuqiang</given-names></name></person-group><article-title><italic><tp:taxon-name><tp:taxon-name-part taxon-name-part-type="genus" reg="Raveniola">Raveniola</tp:taxon-name-part><tp:taxon-name-part taxon-name-part-type="species" reg="yangren">yangren</tp:taxon-name-part></tp:taxon-name></italic> sp. n., a new troglobiontic spider from Hunan, China (<tp:taxon-name><tp:taxon-name-part taxon-name-part-type="order">Araneae</tp:taxon-name-part></tp:taxon-name>, <tp:taxon-name><tp:taxon-name-part taxon-name-part-type="family">Nemesiidae</tp:taxon-name-part></tp:taxon-name>)</article-title><source>Biodivers Data J</source><day>30</day><month>05</month><year>2022</year><volume>10</volume><pub-id pub-id-type="doi">10.3897/BDJ.10.e85946</pub-id></mixed-citation></tp:treatment-meta><tp:nomenclature><tp:taxon-name>
            <object-id xmlns:xlink="http://www.w3.org/1999/xlink" content-type="arpha" xlink:type="simple">12754A27-679C-5BF5-A6EF-382553CBE74D</object-id>
            <tp:taxon-name-part taxon-name-part-type="genus">Raveniola</tp:taxon-name-part>
            <tp:taxon-name-part taxon-name-part-type="species">yangren</tp:taxon-name-part>
            <object-id xmlns:xlink="http://www.w3.org/1999/xlink" content-type="zoobank" xlink:type="simple" object-id-type="ZooBank">53F39643-A624-4039-98E9-E884C812CC37</object-id>
          </tp:taxon-name><tp:taxon-authority>Lin &amp; Li, 2022</tp:taxon-authority><tp:taxon-status xmlns:xlink="http://www.w3.org/1999/xlink" xlink:type="simple">sp. n.</tp:taxon-status><tp:nomenclature-citation-list><tp:nomenclature-citation><tp:taxon-name>
                <tp:taxon-name-part taxon-name-part-type="genus" reg="Raveniola"/>
                <tp:taxon-name-part taxon-name-part-type="species" reg="yangren"/>
              </tp:taxon-name><comment>The nomenclature follows Zonstein and Marusik (2012).</comment></tp:nomenclature-citation></tp:nomenclature-citation-list></tp:nomenclature><tp:treatment-sec sec-type="materials"><title>Materials</title><list list-type="alpha-lower" list-content="occurrences"><list-item><p><bold>Type status:</bold> <named-content xmlns:xlink="http://www.w3.org/1999/xlink" content-type="dwc:typeStatus" xlink:type="simple">Holotype</named-content>. <bold>Occurrence:</bold> recordedBy: <named-content xmlns:xlink="http://www.w3.org/1999/xlink" content-type="dwc:recordedBy" xlink:type="simple">Yejie Lin</named-content>; individualID: <named-content xmlns:xlink="http://www.w3.org/1999/xlink" content-type="dwc:individualID" xlink:type="simple">IZCAS-Ar42725</named-content>; individualCount: <named-content xmlns:xlink="http://www.w3.org/1999/xlink" content-type="dwc:individualCount" xlink:type="simple">1</named-content>; sex: <named-content xmlns:xlink="http://www.w3.org/1999/xlink" content-type="dwc:sex" xlink:type="simple">female</named-content>; lifeStage: <named-content xmlns:xlink="http://www.w3.org/1999/xlink" content-type="dwc:lifeStage" xlink:type="simple">Adult</named-content>; <bold>Taxon:</bold> kingdom: <named-content xmlns:xlink="http://www.w3.org/1999/xlink" content-type="dwc:kingdom" xlink:type="simple"><tp:taxon-name><tp:taxon-name-part taxon-name-part-type="kingdom"> Animalia</tp:taxon-name-part></tp:taxon-name></named-content>; phylum: <named-content xmlns:xlink="http://www.w3.org/1999/xlink" content-type="dwc:phylum" xlink:type="simple"><tp:taxon-name><tp:taxon-name-part taxon-name-part-type="phylum">Arthropoda</tp:taxon-name-part></tp:taxon-name></named-content>; class: <named-content xmlns:xlink="http://www.w3.org/1999/xlink" content-type="dwc:class" xlink:type="simple"><tp:taxon-name><tp:taxon-name-part taxon-name-part-type="class">Arachnida</tp:taxon-name-part></tp:taxon-name></named-content>; order: <named-content xmlns:xlink="http://www.w3.org/1999/xlink" content-type="dwc:order" xlink:type="simple"><tp:taxon-name><tp:taxon-name-part taxon-name-part-type="order">Araneae</tp:taxon-name-part></tp:taxon-name></named-content>; family: <named-content xmlns:xlink="http://www.w3.org/1999/xlink" content-type="dwc:family" xlink:type="simple"><tp:taxon-name><tp:taxon-name-part taxon-name-part-type="family">Nemesiidae</tp:taxon-name-part></tp:taxon-name></named-content>; genus: <named-content xmlns:xlink="http://www.w3.org/1999/xlink" content-type="dwc:genus" xlink:type="simple"><tp:taxon-name><tp:taxon-name-part taxon-name-part-type="genus">Raveniola </tp:taxon-name-part></tp:taxon-name></named-content>; <bold>Location:</bold> continent: <named-content xmlns:xlink="http://www.w3.org/1999/xlink" content-type="dwc:continent" xlink:type="simple">Asia</named-content>; country: <named-content xmlns:xlink="http://www.w3.org/1999/xlink" content-type="dwc:country" xlink:type="simple">China</named-content>; countryCode: <named-content xmlns:xlink="http://www.w3.org/1999/xlink" content-type="dwc:countryCode" xlink:type="simple">CN</named-content>; stateProvince: <named-content xmlns:xlink="http://www.w3.org/1999/xlink" content-type="dwc:stateProvince" xlink:type="simple">Hunan</named-content>; county: <named-content xmlns:xlink="http://www.w3.org/1999/xlink" content-type="dwc:county" xlink:type="simple">Baojing</named-content>; municipality: <named-content xmlns:xlink="http://www.w3.org/1999/xlink" content-type="dwc:municipality" xlink:type="simple">Xiangxi Tujia and Miao Autonomous Prefecture</named-content>; locality: <named-content xmlns:xlink="http://www.w3.org/1999/xlink" content-type="dwc:locality" xlink:type="simple">Wanmipo Town, a cave without name</named-content>; verbatimElevation: <named-content xmlns:xlink="http://www.w3.org/1999/xlink" content-type="dwc:verbatimElevation" xlink:type="simple">321 m</named-content>; verbatimLatitude: <named-content xmlns:xlink="http://www.w3.org/1999/xlink" content-type="dwc:verbatimLatitude" xlink:type="simple">28.7749°N</named-content>; verbatimLongitude: <named-content xmlns:xlink="http://www.w3.org/1999/xlink" content-type="dwc:verbatimLongitude" xlink:type="simple">109.4884°E</named-content>; <bold>Identification:</bold> identifiedBy: <named-content xmlns:xlink="http://www.w3.org/1999/xlink" content-type="dwc:identifiedBy" xlink:type="simple">Yejie Lin</named-content>; <bold>Event:</bold> samplingProtocol: <named-content xmlns:xlink="http://www.w3.org/1999/xlink" content-type="dwc:samplingProtocol" xlink:type="simple">by hand</named-content>; year: <named-content xmlns:xlink="http://www.w3.org/1999/xlink" content-type="dwc:year" xlink:type="simple">2022</named-content>; month: <named-content xmlns:xlink="http://www.w3.org/1999/xlink" content-type="dwc:month" xlink:type="simple">4</named-content>; day: <named-content xmlns:xlink="http://www.w3.org/1999/xlink" content-type="dwc:day" xlink:type="simple">15</named-content>; habitat: <named-content xmlns:xlink="http://www.w3.org/1999/xlink" content-type="dwc:habitat" xlink:type="simple">cave</named-content>; eventRemarks: <named-content xmlns:xlink="http://www.w3.org/1999/xlink" content-type="dwc:eventRemarks" xlink:type="simple">cave used as wine cellar, 16.5°C, RH 66.2%.</named-content></p></list-item><list-item><p><bold>Type status:</bold> <named-content xmlns:xlink="http://www.w3.org/1999/xlink" content-type="dwc:typeStatus" xlink:type="simple">Paratype</named-content>. <bold>Occurrence:</bold> recordedBy: <named-content xmlns:xlink="http://www.w3.org/1999/xlink" content-type="dwc:recordedBy" xlink:type="simple">Yejie Lin</named-content>; individualID: <named-content xmlns:xlink="http://www.w3.org/1999/xlink" content-type="dwc:individualID" xlink:type="simple">IZCAS-Ar42726, Ar42727</named-content>; individualCount: <named-content xmlns:xlink="http://www.w3.org/1999/xlink" content-type="dwc:individualCount" xlink:type="simple">2</named-content>; sex: <named-content xmlns:xlink="http://www.w3.org/1999/xlink" content-type="dwc:sex" xlink:type="simple">females</named-content>; lifeStage: <named-content xmlns:xlink="http://www.w3.org/1999/xlink" content-type="dwc:lifeStage" xlink:type="simple">Adults</named-content>; <bold>Taxon:</bold> kingdom: <named-content xmlns:xlink="http://www.w3.org/1999/xlink" content-type="dwc:kingdom" xlink:type="simple"><tp:taxon-name><tp:taxon-name-part taxon-name-part-type="kingdom">Animalia</tp:taxon-name-part></tp:taxon-name></named-content>; phylum: <named-content xmlns:xlink="http://www.w3.org/1999/xlink" content-type="dwc:phylum" xlink:type="simple"><tp:taxon-name><tp:taxon-name-part taxon-name-part-type="phylum">Arthropoda</tp:taxon-name-part></tp:taxon-name></named-content>; class: <named-content xmlns:xlink="http://www.w3.org/1999/xlink" content-type="dwc:class" xlink:type="simple"><tp:taxon-name><tp:taxon-name-part taxon-name-part-type="class">Arachnida</tp:taxon-name-part></tp:taxon-name></named-content>; order: <named-content xmlns:xlink="http://www.w3.org/1999/xlink" content-type="dwc:order" xlink:type="simple"><tp:taxon-name><tp:taxon-name-part taxon-name-part-type="order">Araneae</tp:taxon-name-part></tp:taxon-name></named-content>; family: <named-content xmlns:xlink="http://www.w3.org/1999/xlink" content-type="dwc:family" xlink:type="simple"><tp:taxon-name><tp:taxon-name-part taxon-name-part-type="family">Nemesiidae</tp:taxon-name-part></tp:taxon-name></named-content>; genus: <named-content xmlns:xlink="http://www.w3.org/1999/xlink" content-type="dwc:genus" xlink:type="simple"><tp:taxon-name><tp:taxon-name-part taxon-name-part-type="genus">Raveniola </tp:taxon-name-part></tp:taxon-name></named-content>; <bold>Location:</bold> continent: <named-content xmlns:xlink="http://www.w3.org/1999/xlink" content-type="dwc:continent" xlink:type="simple">Asia</named-content>; country: <named-content xmlns:xlink="http://www.w3.org/1999/xlink" content-type="dwc:country" xlink:type="simple">China</named-content>; countryCode: <named-content xmlns:xlink="http://www.w3.org/1999/xlink" content-type="dwc:countryCode" xlink:type="simple">CN</named-content>; stateProvince: <named-content xmlns:xlink="http://www.w3.org/1999/xlink" content-type="dwc:stateProvince" xlink:type="simple">Hunan</named-content>; county: <named-content xmlns:xlink="http://www.w3.org/1999/xlink" content-type="dwc:county" xlink:type="simple">Baojing</named-content>; municipality: <named-content xmlns:xlink="http://www.w3.org/1999/xlink" content-type="dwc:municipality" xlink:type="simple">Xiangxi Tujia and Miao Autonomous Prefecture</named-content>; locality: <named-content xmlns:xlink="http://www.w3.org/1999/xlink" content-type="dwc:locality" xlink:type="simple">Wanmipo Town, a cave without name</named-content>; verbatimElevation: <named-content xmlns:xlink="http://www.w3.org/1999/xlink" content-type="dwc:verbatimElevation" xlink:type="simple">321 m</named-content>; verbatimLatitude: <named-content xmlns:xlink="http://www.w3.org/1999/xlink" content-type="dwc:verbatimLatitude" xlink:type="simple">28.7749°N</named-content>; verbatimLongitude: <named-content xmlns:xlink="http://www.w3.org/1999/xlink" content-type="dwc:verbatimLongitude" xlink:type="simple">109.4884°E</named-content>; <bold>Identification:</bold> identifiedBy: <named-content xmlns:xlink="http://www.w3.org/1999/xlink" content-type="dwc:identifiedBy" xlink:type="simple">Yejie Lin</named-content>; <bold>Event:</bold> samplingProtocol: <named-content xmlns:xlink="http://www.w3.org/1999/xlink" content-type="dwc:samplingProtocol" xlink:type="simple">by hand</named-content>; year: <named-content xmlns:xlink="http://www.w3.org/1999/xlink" content-type="dwc:year" xlink:type="simple">2022</named-content>; month: <named-content xmlns:xlink="http://www.w3.org/1999/xlink" content-type="dwc:month" xlink:type="simple">4</named-content>; day: <named-content xmlns:xlink="http://www.w3.org/1999/xlink" content-type="dwc:day" xlink:type="simple">15</named-content>; habitat: <named-content xmlns:xlink="http://www.w3.org/1999/xlink" content-type="dwc:habitat" xlink:type="simple">cave</named-content>; eventRemarks: <named-content xmlns:xlink="http://www.w3.org/1999/xlink" content-type="dwc:eventRemarks" xlink:type="simple">cave used as wine cellar, 16.5°C, RH 66.2%.</named-content></p></list-item><list-item><p><bold>Type status:</bold> <named-content xmlns:xlink="http://www.w3.org/1999/xlink" content-type="dwc:typeStatus" xlink:type="simple">Other material</named-content>. <bold>Occurrence:</bold> recordedBy: <named-content xmlns:xlink="http://www.w3.org/1999/xlink" content-type="dwc:recordedBy" xlink:type="simple">Yejie Lin</named-content>; individualCount: <named-content xmlns:xlink="http://www.w3.org/1999/xlink" content-type="dwc:individualCount" xlink:type="simple">6</named-content>; sex: <named-content xmlns:xlink="http://www.w3.org/1999/xlink" content-type="dwc:sex" xlink:type="simple">females</named-content>; lifeStage: <named-content xmlns:xlink="http://www.w3.org/1999/xlink" content-type="dwc:lifeStage" xlink:type="simple">adults</named-content>; <bold>Taxon:</bold> kingdom: <named-content xmlns:xlink="http://www.w3.org/1999/xlink" content-type="dwc:kingdom" xlink:type="simple"><tp:taxon-name><tp:taxon-name-part taxon-name-part-type="kingdom">Animalia</tp:taxon-name-part></tp:taxon-name></named-content>; phylum: <named-content xmlns:xlink="http://www.w3.org/1999/xlink" content-type="dwc:phylum" xlink:type="simple"><tp:taxon-name><tp:taxon-name-part taxon-name-part-type="phylum">Arthropoda</tp:taxon-name-part></tp:taxon-name></named-content>; class: <named-content xmlns:xlink="http://www.w3.org/1999/xlink" content-type="dwc:class" xlink:type="simple"><tp:taxon-name><tp:taxon-name-part taxon-name-part-type="class">Arachnida</tp:taxon-name-part></tp:taxon-name></named-content>; order: <named-content xmlns:xlink="http://www.w3.org/1999/xlink" content-type="dwc:order" xlink:type="simple"><tp:taxon-name><tp:taxon-name-part taxon-name-part-type="order">Araneae</tp:taxon-name-part></tp:taxon-name></named-content>; family: <named-content xmlns:xlink="http://www.w3.org/1999/xlink" content-type="dwc:family" xlink:type="simple"><tp:taxon-name><tp:taxon-name-part taxon-name-part-type="family">Nemesiidae</tp:taxon-name-part></tp:taxon-name></named-content>; genus: <named-content xmlns:xlink="http://www.w3.org/1999/xlink" content-type="dwc:genus" xlink:type="simple"><tp:taxon-name><tp:taxon-name-part taxon-name-part-type="genus">Raveniola </tp:taxon-name-part></tp:taxon-name></named-content>; <bold>Location:</bold> continent: <named-content xmlns:xlink="http://www.w3.org/1999/xlink" content-type="dwc:continent" xlink:type="simple">Asia</named-content>; country: <named-content xmlns:xlink="http://www.w3.org/1999/xlink" content-type="dwc:country" xlink:type="simple">China</named-content>; countryCode: <named-content xmlns:xlink="http://www.w3.org/1999/xlink" content-type="dwc:countryCode" xlink:type="simple">CN</named-content>; stateProvince: <named-content xmlns:xlink="http://www.w3.org/1999/xlink" content-type="dwc:stateProvince" xlink:type="simple">Hunan</named-content>; county: <named-content xmlns:xlink="http://www.w3.org/1999/xlink" content-type="dwc:county" xlink:type="simple">Baojing</named-content>; municipality: <named-content xmlns:xlink="http://www.w3.org/1999/xlink" content-type="dwc:municipality" xlink:type="simple">Xiangxi Tujia and Miao Autonomous Prefecture</named-content>; locality: <named-content xmlns:xlink="http://www.w3.org/1999/xlink" content-type="dwc:locality" xlink:type="simple">Wanmipo Town, a cave without name</named-content>; verbatimElevation: <named-content xmlns:xlink="http://www.w3.org/1999/xlink" content-type="dwc:verbatimElevation" xlink:type="simple">321 m</named-content>; verbatimLatitude: <named-content xmlns:xlink="http://www.w3.org/1999/xlink" content-type="dwc:verbatimLatitude" xlink:type="simple">28.7749°N</named-content>; verbatimLongitude: <named-content xmlns:xlink="http://www.w3.org/1999/xlink" content-type="dwc:verbatimLongitude" xlink:type="simple">109.4884°E</named-content>; <bold>Identification:</bold> identifiedBy: <named-content xmlns:xlink="http://www.w3.org/1999/xlink" content-type="dwc:identifiedBy" xlink:type="simple">Yejie Lin</named-content>; <bold>Event:</bold> samplingProtocol: <named-content xmlns:xlink="http://www.w3.org/1999/xlink" content-type="dwc:samplingProtocol" xlink:type="simple">by hand</named-content>; year: <named-content xmlns:xlink="http://www.w3.org/1999/xlink" content-type="dwc:year" xlink:type="simple">2022</named-content>; month: <named-content xmlns:xlink="http://www.w3.org/1999/xlink" content-type="dwc:month" xlink:type="simple">4</named-content>; day: <named-content xmlns:xlink="http://www.w3.org/1999/xlink" content-type="dwc:day" xlink:type="simple">15</named-content>; habitat: <named-content xmlns:xlink="http://www.w3.org/1999/xlink" content-type="dwc:habitat" xlink:type="simple">cave</named-content>; eventRemarks: <named-content xmlns:xlink="http://www.w3.org/1999/xlink" content-type="dwc:eventRemarks" xlink:type="simple">cave used as wine cellar, 16.5°C, RH 66.2%.</named-content></p></list-item><list-item><p><bold>Type status:</bold> <named-content xmlns:xlink="http://www.w3.org/1999/xlink" content-type="dwc:typeStatus" xlink:type="simple">Other material</named-content>. <bold>Occurrence:</bold> recordedBy: <named-content xmlns:xlink="http://www.w3.org/1999/xlink" content-type="dwc:recordedBy" xlink:type="simple">Yejie Lin</named-content>; individualCount: <named-content xmlns:xlink="http://www.w3.org/1999/xlink" content-type="dwc:individualCount" xlink:type="simple">23</named-content>; lifeStage: <named-content xmlns:xlink="http://www.w3.org/1999/xlink" content-type="dwc:lifeStage" xlink:type="simple">juveniles</named-content>; <bold>Taxon:</bold> kingdom: <named-content xmlns:xlink="http://www.w3.org/1999/xlink" content-type="dwc:kingdom" xlink:type="simple"><tp:taxon-name><tp:taxon-name-part taxon-name-part-type="kingdom">Animalia</tp:taxon-name-part></tp:taxon-name></named-content>; phylum: <named-content xmlns:xlink="http://www.w3.org/1999/xlink" content-type="dwc:phylum" xlink:type="simple"><tp:taxon-name><tp:taxon-name-part taxon-name-part-type="phylum">Arthropoda</tp:taxon-name-part></tp:taxon-name></named-content>; class: <named-content xmlns:xlink="http://www.w3.org/1999/xlink" content-type="dwc:class" xlink:type="simple"><tp:taxon-name><tp:taxon-name-part taxon-name-part-type="class">Arachnida</tp:taxon-name-part></tp:taxon-name></named-content>; order: <named-content xmlns:xlink="http://www.w3.org/1999/xlink" content-type="dwc:order" xlink:type="simple"><tp:taxon-name><tp:taxon-name-part taxon-name-part-type="order">Araneae</tp:taxon-name-part></tp:taxon-name></named-content>; family: <named-content xmlns:xlink="http://www.w3.org/1999/xlink" content-type="dwc:family" xlink:type="simple"><tp:taxon-name><tp:taxon-name-part taxon-name-part-type="family">Nemesiidae</tp:taxon-name-part></tp:taxon-name></named-content>; genus: <named-content xmlns:xlink="http://www.w3.org/1999/xlink" content-type="dwc:genus" xlink:type="simple"><tp:taxon-name><tp:taxon-name-part taxon-name-part-type="genus">Raveniola </tp:taxon-name-part></tp:taxon-name></named-content>; <bold>Location:</bold> continent: <named-content xmlns:xlink="http://www.w3.org/1999/xlink" content-type="dwc:continent" xlink:type="simple">Asia</named-content>; country: <named-content xmlns:xlink="http://www.w3.org/1999/xlink" content-type="dwc:country" xlink:type="simple">China</named-content>; countryCode: <named-content xmlns:xlink="http://www.w3.org/1999/xlink" content-type="dwc:countryCode" xlink:type="simple">CN</named-content>; stateProvince: <named-content xmlns:xlink="http://www.w3.org/1999/xlink" content-type="dwc:stateProvince" xlink:type="simple">Hunan</named-content>; county: <named-content xmlns:xlink="http://www.w3.org/1999/xlink" content-type="dwc:county" xlink:type="simple">Baojing</named-content>; municipality: <named-content xmlns:xlink="http://www.w3.org/1999/xlink" content-type="dwc:municipality" xlink:type="simple">Xiangxi Tujia and Miao Autonomous Prefecture</named-content>; locality: <named-content xmlns:xlink="http://www.w3.org/1999/xlink" content-type="dwc:locality" xlink:type="simple">Wanmipo Town, a cave without name</named-content>; verbatimElevation: <named-content xmlns:xlink="http://www.w3.org/1999/xlink" content-type="dwc:verbatimElevation" xlink:type="simple">321 m</named-content>; verbatimLatitude: <named-content xmlns:xlink="http://www.w3.org/1999/xlink" content-type="dwc:verbatimLatitude" xlink:type="simple">28.7749°N</named-content>; verbatimLongitude: <named-content xmlns:xlink="http://www.w3.org/1999/xlink" content-type="dwc:verbatimLongitude" xlink:type="simple">109.4884°E</named-content>; <bold>Identification:</bold> identifiedBy: <named-content xmlns:xlink="http://www.w3.org/1999/xlink" content-type="dwc:identifiedBy" xlink:type="simple">Yejie Lin</named-content>; <bold>Event:</bold> samplingProtocol: <named-content xmlns:xlink="http://www.w3.org/1999/xlink" content-type="dwc:samplingProtocol" xlink:type="simple">by hand</named-content>; year: <named-content xmlns:xlink="http://www.w3.org/1999/xlink" content-type="dwc:year" xlink:type="simple">2022</named-content>; month: <named-content xmlns:xlink="http://www.w3.org/1999/xlink" content-type="dwc:month" xlink:type="simple">4</named-content>; day: <named-content xmlns:xlink="http://www.w3.org/1999/xlink" content-type="dwc:day" xlink:type="simple">15</named-content>; habitat: <named-content xmlns:xlink="http://www.w3.org/1999/xlink" content-type="dwc:habitat" xlink:type="simple">cave</named-content>; eventRemarks: <named-content xmlns:xlink="http://www.w3.org/1999/xlink" content-type="dwc:eventRemarks" xlink:type="simple">cave used as wine cellar, 16.5°C, RH 66.2%.</named-content></p></list-item></list></tp:treatment-sec><tp:treatment-sec sec-type="Description"><title>Description</title><p>Female (Holotype) : Fig. <xref ref-type="fig" rid="F7858874">1</xref>.</p><p>Colouration in alcohol: Carapace and legs pale yellow and abdomen grey. Chelicerae dark red (Fig. <xref ref-type="fig" rid="F7858878">2</xref>A, B).</p><p>Length: Total length 10.13.</p><p>Carapace: 4.43 long, 4.02 wide, 3.47 high, smooth, with two kinds of hairs: black erect bristles and fallen, slender, soft grey hairs; few bristles on margin. Eyes absent, the eye group area instead of eight bristles (Fig. <xref ref-type="fig" rid="F7858878">2</xref>E). The bristles in longitudinal row running from eye field to fovea. Fovea deep, straight, on the one third of carapace, occupying about one eighth of carapace width at that point. Four pairs of radial furrows, the colour of first pair of radial furrows darkest (Fig. <xref ref-type="fig" rid="F7858878">2</xref>A).</p><p>Chelicerae: 2.30 long, robust with long bristles dorsally and prolaterally. Promargin with dense brown hairs, retromargin with two rows of same sizes teeth: one row of ten teeth and the other with three denticles. Fang 1.89 long, basally dark brown, opening of the venom gland located dorsally.</p><p>Maxillae: 1.61 long, 0.94 wide, with 8/9 distinct black cuspules (Fig. <xref ref-type="fig" rid="F7858878">2</xref>C).</p><p>Labium: 0.87 long, 0.82 wide, basal with a pair of fan-shaped reticulation areas, terminal white, with long bristles (Fig. <xref ref-type="fig" rid="F7858878">2</xref>C).</p><p>Sternum: 2.50 long, 2.25 wide, covered with bristles of varying lengths, separated from labium by reticulation areas. Three pairs of sigilla, two anterior pairs small, oval; posterior pair of sigilla slightly larger than the previous two pairs (Fig. <xref ref-type="fig" rid="F7858878">2</xref>C).</p><p>Palp and legs: Tarsus and half part of tibia with scopula on palp; tarsus, metatarsus, and half part of tibia with scopula on leg I, II (Fig. <xref ref-type="fig" rid="F7858878">2</xref>F), scopula unobvious on leg III, IV. Trichobothria: Pa: Ta 1d(10), Ti 1d(8), 1d(8); leg I: Ta 1d(13), Me 1d(16), Ti 1pd-d(11), 1rd-d(11); leg II: Ta 1d(14), Me 1d(15), Ti 1pd-d(11), 1rd-d(11); leg III: Ta 1d(13), Me 1d(16), Ti 1pd-d(11), 1rd-d(11); leg IV: Ta 1d(16), Me 1d(15), Ti 1pd-d(11), 1rd-d(11). Spination: P: Ta 2v, Ti 4,2,3V, 1,1,1pl, Fe 2,1,1d; leg I: Me 2,2,1v, Ti 2,2,2v, Fe 1,1,1,0(1)d; leg II: Me 2,2,2v, Ti 2,2,2v, Fe 1,1,1,1d; leg III: Me 2,2,1d, 3,2,2v, 1,1rl, Ti 1,1d, 2,2,2v, 1,1rl, 1,1,1pl, Fe 2,2,2,1d; leg IV: Me 1d, 3,2,1(2),2v, 1,1,1(0)rl, 1(0)pl, Ti 1,1d, 3,2,2v, 1,1rl, 1,1,1pl, Fe 2,1,1,1d. Palp and legs measurements: P: 8.05 (2.78 + 1.07 + 2.30 + 1.90); leg I: 14.42 (4.18 + 1.98 + 3.68 + 2.70 + 1.88); leg II: 13.96 (3.86 + 2.04 + 3.29 + 2.79 + 1.98); leg III: 12.61 (3.11 + 1.33 + 3.09 + 3.24 + 1.84); leg IV: 16.41 (4.08 + 1.51 + 4.03 + 4.53 + 2.26). Leg formula: 4123.</p><p>Claw: Palp tarsus with one claw, leg tarsi with three claws, long and strongly curved. Proximal denticle on each side of paired tarsal claws. Denticle numbers: <bold>P</bold> 6; I 11, 11; II 11, 11; III 8, 9; IV 8, 7.</p><p>Abdomen: 5.29 long, 2.86 wide, oval, without any pattern, covered with bristles of varying lengths. Ten trichobothria in two rows longitudinal dorsally, basically distributed on both sides of the heart mark. Heart mark dark grey, sword-shaped (Fig. <xref ref-type="fig" rid="F7858878">2</xref>A).</p><p>Spinnerets: One pair of spinnerets (posterior lateral spinnerets), 2.20 long (proximal segment 0.77, median 0.51, distal 0.86), sclerotised weak (Fig. <xref ref-type="fig" rid="F7858878">2</xref>D).</p><p>Vulva (Fig. <xref ref-type="fig" rid="F7858882">3</xref>A, B and C-10). Spermathecae white, two times longer than wide, head 1.5 times wider than the base of the stem; sclerotised weak. The pore glands more dense apically and becoming less numerous until the base. Apices broadly rounded. The ratio of the length of the spermathecae to the distance between the spermathecae is almost 1:1.</p></tp:treatment-sec><tp:treatment-sec sec-type="Diagnosis"><title>Diagnosis</title><p>The females of <italic><tp:taxon-name><tp:taxon-name-part taxon-name-part-type="genus" reg="Raveniola">Raveniola</tp:taxon-name-part><tp:taxon-name-part taxon-name-part-type="species" reg="yangren">yangren</tp:taxon-name-part></tp:taxon-name></italic> sp. n. resemble <italic><tp:taxon-name><tp:taxon-name-part taxon-name-part-type="genus" reg="Raveniola">R.</tp:taxon-name-part><tp:taxon-name-part taxon-name-part-type="species" reg="beelzebub">beelzebub</tp:taxon-name-part></tp:taxon-name></italic> Lin &amp; Li, 2020 and <italic><tp:taxon-name><tp:taxon-name-part taxon-name-part-type="genus" reg="Raveniola">R.</tp:taxon-name-part><tp:taxon-name-part taxon-name-part-type="species" reg="lamia">lamia</tp:taxon-name-part></tp:taxon-name></italic> Yu &amp; Zhang, 2021 by total reduction of eyes and the pale colouration (Fig. <xref ref-type="fig" rid="F7858878">2</xref>A, B and E). However, the new species can be distinguished by the spermathecae unbranched (vs. branched in <italic><tp:taxon-name><tp:taxon-name-part taxon-name-part-type="genus" reg="Raveniola">R.</tp:taxon-name-part><tp:taxon-name-part taxon-name-part-type="species" reg="beelzebub">beelzebub</tp:taxon-name-part></tp:taxon-name></italic>, other <italic><tp:taxon-name><tp:taxon-name-part taxon-name-part-type="genus" reg="Raveniola">Raveniola</tp:taxon-name-part></tp:taxon-name></italic> spp. from China, see Fig. <xref ref-type="fig" rid="F7858882">3</xref>C) and the ratio of the length of spermathecae to the width is almost 2:1 (Fig. <xref ref-type="fig" rid="F7858882">3</xref>A and B) (vs. 8:1 in <italic><tp:taxon-name><tp:taxon-name-part taxon-name-part-type="genus" reg="Raveniola">R.</tp:taxon-name-part><tp:taxon-name-part taxon-name-part-type="species" reg="lamia">lamia</tp:taxon-name-part></tp:taxon-name></italic>, see Fig. <xref ref-type="fig" rid="F7858882">3</xref>C-6).</p></tp:treatment-sec><tp:treatment-sec sec-type="Etymology"><title>Etymology</title><p>The species is named after <italic><tp:taxon-name><tp:taxon-name-part taxon-name-part-type="genus" reg="Yangren">Yangren</tp:taxon-name-part></tp:taxon-name></italic>, a blind god who had hands with eyes in the palm in place of his normal eyes in Chinese traditional culture; noun in apposition.</p></tp:treatment-sec><tp:treatment-sec sec-type="Distribution"><title>Distribution</title><p>Known only from the type locality (China, Hunan).</p></tp:treatment-sec><tp:treatment-sec sec-type="Biology"><title>Biology</title><p>Habitat under stones in the cave.</p></tp:treatment-sec><tp:treatment-sec sec-type="Taxon discussion"><title>Taxon discussion</title><p>During the collection, 34 specimens of <italic><tp:taxon-name><tp:taxon-name-part taxon-name-part-type="genus" reg="Raveniola">Raveniola</tp:taxon-name-part><tp:taxon-name-part taxon-name-part-type="species" reg="yangren">yangren</tp:taxon-name-part></tp:taxon-name></italic> sp. nov were obtained, but no adult males were found. Therefore, the attribution cannot be determined from the male intercheliceral tumescence. We conclude from the hirsute carapace and well developed tarsal scopula that this new species should belong to <italic><tp:taxon-name><tp:taxon-name-part taxon-name-part-type="genus" reg="Raveniola">Raveniola</tp:taxon-name-part></tp:taxon-name></italic>. At the same time, we note that the absence of PME in this new species is a distinctive feature. The presence of PMS was an important diagnostic feature in <italic><tp:taxon-name><tp:taxon-name-part taxon-name-part-type="genus" reg="Nemesia">Nemesia</tp:taxon-name-part></tp:taxon-name></italic> versus <italic><tp:taxon-name><tp:taxon-name-part taxon-name-part-type="genus" reg="Iberesia">Iberesia</tp:taxon-name-part></tp:taxon-name></italic>, but in <italic><tp:taxon-name><tp:taxon-name-part taxon-name-part-type="genus" reg="Raveniola">Raveniola</tp:taxon-name-part></tp:taxon-name></italic>, this feature is highly variable. In <italic><tp:taxon-name><tp:taxon-name-part taxon-name-part-type="genus" reg="Raveniola">R.</tp:taxon-name-part><tp:taxon-name-part taxon-name-part-type="species" reg="hebeinica">hebeinica</tp:taxon-name-part></tp:taxon-name></italic>, the number of PME varies from 0 to 2 (Yu, personal communication). Therefore, we consider that the number of PME cannot be used as a character in <italic><tp:taxon-name><tp:taxon-name-part taxon-name-part-type="genus" reg="Raveniola">Raveniola</tp:taxon-name-part></tp:taxon-name></italic>. For the above reasons, we classify this new species in <italic><tp:taxon-name><tp:taxon-name-part taxon-name-part-type="genus" reg="Raveniola">Raveniola</tp:taxon-name-part></tp:taxon-name></italic> rather than independently as a new genus, although it has very specific cave-adapted characters.</p></tp:treatment-sec><tp:treatment-sec><!--Section generated to contain objects referenced in tp:taxon-treatment.--><fig id="F7858874" position="float" orientation="portrait"><object-id xmlns:xlink="http://www.w3.org/1999/xlink" content-type="arpha" xlink:type="simple">8EF95CBC-EB1C-5112-A377-E59E2743B703</object-id><object-id xmlns:xlink="http://www.w3.org/1999/xlink" content-type="doi" xlink:type="simple">10.3897/BDJ.10.e85946.figure1</object-id><label>Figure 1.</label><caption><p><italic><tp:taxon-name><tp:taxon-name-part taxon-name-part-type="genus" reg="Raveniola">Raveniola</tp:taxon-name-part><tp:taxon-name-part taxon-name-part-type="species" reg="yangren">yangren</tp:taxon-name-part></tp:taxon-name></italic> sp. n., live. <bold>A</bold> paratype, <bold>B</bold> holotype, in situ.</p></caption><graphic xmlns:xlink="http://www.w3.org/1999/xlink" xlink:href="bdj-10-e85946-g001.jpg" position="float" id="oo_677591.jpg" orientation="portrait" xlink:type="simple"><uri content-type="original_file" xlink:type="simple">https://binary.pensoft.net/fig/677591</uri></graphic></fig><fig id="F7858878" position="float" orientation="portrait"><object-id xmlns:xlink="http://www.w3.org/1999/xlink" content-type="arpha" xlink:type="simple">914E2E91-C552-5795-99F7-1AAC2C3BE8D6</object-id><object-id xmlns:xlink="http://www.w3.org/1999/xlink" content-type="doi" xlink:type="simple">10.3897/BDJ.10.e85946.figure2</object-id><label>Figure 2.</label><caption><p><italic><tp:taxon-name><tp:taxon-name-part taxon-name-part-type="genus" reg="Raveniola">Raveniola</tp:taxon-name-part><tp:taxon-name-part taxon-name-part-type="species" reg="yangren">yangren</tp:taxon-name-part></tp:taxon-name></italic> sp. n., holotype female. <bold>A</bold> habitus, dorsal, <bold>B</bold> same, ventral, <bold>C</bold> labium and sternum, <bold>D</bold> spinnerets, <bold>E</bold> ocular area, <bold>F</bold> leg I. Arrow shows scopula on tibia.</p></caption><graphic xmlns:xlink="http://www.w3.org/1999/xlink" xlink:href="bdj-10-e85946-g002.jpg" position="float" id="oo_677592.jpg" orientation="portrait" xlink:type="simple"><uri content-type="original_file" xlink:type="simple">https://binary.pensoft.net/fig/677592</uri></graphic></fig><fig id="F7858882" position="float" orientation="portrait"><object-id xmlns:xlink="http://www.w3.org/1999/xlink" content-type="arpha" xlink:type="simple">31F36DB7-26C0-582C-977B-65FE5CCDB0E0</object-id><object-id xmlns:xlink="http://www.w3.org/1999/xlink" content-type="doi" xlink:type="simple">10.3897/BDJ.10.e85946.figure3</object-id><label>Figure 3.</label><caption><p><italic><tp:taxon-name><tp:taxon-name-part taxon-name-part-type="genus" reg="Raveniola">Raveniola</tp:taxon-name-part></tp:taxon-name></italic> spp., female genitalia, ventral view. <bold>A</bold>, <bold>B</bold> <italic><tp:taxon-name><tp:taxon-name-part taxon-name-part-type="genus" reg="Raveniola">R.</tp:taxon-name-part><tp:taxon-name-part taxon-name-part-type="species" reg="yangren">yangren</tp:taxon-name-part></tp:taxon-name></italic> sp. n., holotype female, <bold>C-1</bold> <italic><tp:taxon-name><tp:taxon-name-part taxon-name-part-type="genus" reg="Raveniola">R.</tp:taxon-name-part><tp:taxon-name-part taxon-name-part-type="species" reg="beelzebub">beelzebub</tp:taxon-name-part></tp:taxon-name></italic>, <bold>C-2</bold> <italic><tp:taxon-name><tp:taxon-name-part taxon-name-part-type="genus" reg="Raveniola">R.</tp:taxon-name-part><tp:taxon-name-part taxon-name-part-type="species" reg="bellula">bellula</tp:taxon-name-part></tp:taxon-name></italic> Li &amp; Zonstein, 2015, <bold>C-3</bold> <italic><tp:taxon-name><tp:taxon-name-part taxon-name-part-type="genus" reg="Raveniola">R.</tp:taxon-name-part><tp:taxon-name-part taxon-name-part-type="species" reg="chayi">chayi</tp:taxon-name-part></tp:taxon-name></italic> Li &amp; Zonstein, 2015, <bold>C-4</bold> <italic><tp:taxon-name><tp:taxon-name-part taxon-name-part-type="genus" reg="Raveniola">R.</tp:taxon-name-part><tp:taxon-name-part taxon-name-part-type="species" reg="gracilis">gracilis</tp:taxon-name-part></tp:taxon-name></italic> Li &amp; Zonstein, 2015, <bold>C-5</bold> <italic><tp:taxon-name><tp:taxon-name-part taxon-name-part-type="genus" reg="Raveniola">R.</tp:taxon-name-part><tp:taxon-name-part taxon-name-part-type="species" reg="hebeinica">hebeinica</tp:taxon-name-part></tp:taxon-name></italic> Zhu, F. Zhang &amp; J. X. Zhang, 1999, <bold>C-6</bold> <italic><tp:taxon-name><tp:taxon-name-part taxon-name-part-type="genus" reg="Raveniola">R.</tp:taxon-name-part><tp:taxon-name-part taxon-name-part-type="species" reg="lamia">lamia</tp:taxon-name-part></tp:taxon-name></italic>, <bold>C-7</bold> <italic><tp:taxon-name><tp:taxon-name-part taxon-name-part-type="genus" reg="Raveniola">R.</tp:taxon-name-part><tp:taxon-name-part taxon-name-part-type="species" reg="montana">montana</tp:taxon-name-part></tp:taxon-name></italic> Zonstein &amp; Marusik, 2012, <bold>C-8</bold> <italic><tp:taxon-name><tp:taxon-name-part taxon-name-part-type="genus" reg="Raveniola">R.</tp:taxon-name-part><tp:taxon-name-part taxon-name-part-type="species" reg="xizangensis">xizangensis</tp:taxon-name-part></tp:taxon-name></italic> (Hu &amp; Li, 1987), <bold>C-9</bold> <italic><tp:taxon-name><tp:taxon-name-part taxon-name-part-type="genus" reg="Raveniola">R.</tp:taxon-name-part><tp:taxon-name-part taxon-name-part-type="species" reg="yajiangensis">yajiangensis</tp:taxon-name-part></tp:taxon-name></italic> Li &amp; Zonstein, 2015, <bold>C-10</bold> <italic><tp:taxon-name><tp:taxon-name-part taxon-name-part-type="genus" reg="Raveniola">R.</tp:taxon-name-part><tp:taxon-name-part taxon-name-part-type="species" reg="yangren">yangren</tp:taxon-name-part></tp:taxon-name></italic> sp. n.</p></caption><graphic xmlns:xlink="http://www.w3.org/1999/xlink" xlink:href="bdj-10-e85946-g003.jpg" position="float" id="oo_677593.jpg" orientation="portrait" xlink:type="simple"><uri content-type="original_file" xlink:type="simple">https://binary.pensoft.net/fig/677593</uri></graphic></fig></tp:treatment-sec></tp:taxon-treatment>
